# Supplementary material for: Genome-wide association study reveals putative role of gga-miR-15a in controlling feed conversion ratio in layer chickens
Source: BMC Genomics. 2017 Sep 6;18:699. doi: 10.1186/s12864-017-4092-9 (PMC5586008; doi:10.1186/s12864-017-4092-9)
Supplement: Supplementary file 1 — The information for SNPs suggestively associated with feed conversion ratio. Table S2. Predicted target genes from TargetScan for gga-mir-15a. Table S3. Predicted target genes from miRDB for gga-mir-15a. (XLSX 37 kb) [file 12864_2017_4092_MOESM1_ESM.xlsx]

## Sheet: Table S1
SNP	GGA	Position (bp)	Alleles	MAF	P-value	β	Candidate/Nearest genes	Location (kb)
rs316217334	1	168624894	T/A	0.416	1.6251e-06	1.770279±0.3972175	KPNA3	U 16.32
rs14917021	1	168744223	C/A	0.507	2.00136e-06	-1.670514±0.3754122	DLEU7	D 378.90
rs14917018	1	168743430	C/G	0.507	2.03244e-06	1.860449±0.420759	DLEU7	D 379.69
rs318214155	1	168683810	T/C	0.408	2.07839e-06	1.612212±0.3309328	KCNRG	D 6.91
rs313248470	1	168679390	G/A	0.413	2.10654e-06	1.619621±0.3546455	KCNRG	D 2.49
rs313714368	1	168676036	G/C	0.413	2.80177e-06	1.485702±0.3300564	KCNRG	intron
rs14916912	1	168655161	A/G	0.374	3.27845e-06	-1.301812±0.301338	SPRYD7	intron
rs315195032	1	168617795	T/C	0.38	4.76194e-06	1.481404±0.3425906	KPNA3	U 9.22
rs315077363	1	168623062	C/A	0.395	5.019e-06	-2.739282±0.5932345	KPNA3	U 14..49
rs313865168	1	168620693	T/G	0.394	5.2768e-06	-2.739282±0.5932345	KPNA3	U 12.12
rs317504108	1	168800374	C/T	0.407	1.87468e-05	-1.457841±0.3290753	MIR15A	U 105.60

## Sheet: Table S2
Ortholog of target gene	Representative transcript	Gene name
AC137932.1	ENST00000602042.1	--
ANKIB1	ENST00000265742.3	ankyrin repeat and IBR domain containing 1
ARHGAP20	ENST00000260283.4	Rho GTPase activating protein 20
ARHGDIA	ENST00000269321.7	Rho GDP dissociation inhibitor (GDI) alpha
ARL3	ENST00000260746.5	ADP-ribosylation factor-like 3
ASH1L	ENST00000368346.3	ash1 (absent, small, or homeotic)-like (Drosophila)
ASPH	ENST00000356457.5	aspartate beta-hydroxylase
ATXN7L1	ENST00000419735.3	ataxin 7-like 1
BCL7A	ENST00000538010.1	B-cell CLL/lymphoma 7A
BHLHE41	ENST00000242728.4	basic helix-loop-helix family, member e41
BTRC	ENST00000370187.3	beta-transducin repeat containing E3 ubiquitin protein ligase
C15orf61	ENST00000342683.4	chromosome 15 open reading frame 61
C20orf112	ENST00000359676.5	chromosome 20 open reading frame 112
CAB39	ENST00000258418.5	calcium binding protein 39
CAMSAP1	ENST00000389532.4	calmodulin regulated spectrin-associated protein 1
CAPRIN1	ENST00000341394.4	cell cycle associated protein 1
CASK	ENST00000421587.2	calcium/calmodulin-dependent serine protein kinase (MAGUK family)
CBX6	ENST00000407418.3	chromobox homolog 6
CCDC42B	ENST00000335621.6	coiled-coil domain containing 42B
CCND1	ENST00000227507.2	cyclin D1
CDK17	ENST00000543119.2	cyclin-dependent kinase 17
CDKN2B	ENST00000380142.4	cyclin-dependent kinase inhibitor 2B (p15, inhibits CDK4)
CHD7	ENST00000423902.2	chromodomain helicase DNA binding protein 7
CLYBL	ENST00000376355.3	citrate lyase beta like
CNIH3	ENST00000272133.3	cornichon family AMPA receptor auxiliary protein 3
CYLD	ENST00000540145.1	cylindromatosis (turban tumor syndrome)
DDX3X	ENST00000399959.2	DEAD (Asp-Glu-Ala-Asp) box helicase 3, X-linked
DLL1	ENST00000366756.3	delta-like 1 (Drosophila)
DNAJA2	ENST00000317089.5	DnaJ (Hsp40) homolog, subfamily A, member 2
DUSP7	ENST00000495880.1	dual specificity phosphatase 7
DYNC1LI2	ENST00000258198.2	dynein, cytoplasmic 1, light intermediate chain 2
E2F3	ENST00000346618.3	E2F transcription factor 3
EFNB2	ENST00000245323.4	ephrin-B2
EIF3A	ENST00000369144.3	eukaryotic translation initiation factor 3, subunit A
EIF4E3	ENST00000425534.3	eukaryotic translation initiation factor 4E family member 3
ELK4	ENST00000357992.4	ELK4, ETS-domain protein (SRF accessory protein 1)
EPC1	ENST00000319778.6	enhancer of polycomb homolog 1 (Drosophila)
FAM122B	ENST00000370790.1	family with sequence similarity 122B
FAM135A	ENST00000418814.2	family with sequence similarity 135, member A
FAT4	ENST00000394329.3	FAT atypical cadherin 4
FKBP1A	ENST00000400137.4	FK506 binding protein 1A, 12kDa
FKBP1C	ENST00000370659.1	FK506 binding protein 1C
FKBP5	ENST00000536438.1	FK506 binding protein 5
FOSL2	ENST00000379619.1	FOS-like antigen 2
FOXO1	ENST00000379561.5	forkhead box O1
FOXP2	ENST00000408937.3	forkhead box P2
FRY	ENST00000380250.3	furry homolog (Drosophila)
GALNT7	ENST00000265000.4	UDP-N-acetyl-alpha-D-galactosamine:polypeptide N-acetylgalactosaminyltransferase 7 (GalNAc-T7)
GHR	ENST00000230882.4	growth hormone receptor
GLCE	ENST00000559420.2	glucuronic acid epimerase
GMPS	ENST00000496455.2	guanine monphosphate synthase
GNAQ	ENST00000286548.4	guanine nucleotide binding protein (G protein), q polypeptide
GPR63	ENST00000229955.3	G protein-coupled receptor 63
GRM7	ENST00000486284.1	glutamate receptor, metabotropic 7
HAS2	ENST00000303924.4	hyaluronan synthase 2
HCN1	ENST00000303230.4	hyperpolarization activated cyclic nucleotide-gated potassium channel 1
HGF	ENST00000222390.5	hepatocyte growth factor (hepapoietin A; scatter factor)
HMGXB4	ENST00000216106.5	HMG box domain containing 4
HOXA3	ENST00000396352.4	homeobox A3
HSPA4L	ENST00000296464.4	heat shock 70kDa protein 4-like
IL1RAPL1	ENST00000378993.1	interleukin 1 receptor accessory protein-like 1
INSR	ENST00000341500.5	insulin receptor
IRF2BPL	ENST00000238647.3	interferon regulatory factor 2 binding protein-like
IRS1	ENST00000305123.5	insulin receptor substrate 1
ISM2	ENST00000493585.1	isthmin 2
JPH1	ENST00000342232.4	junctophilin 1
KANK1	ENST00000382303.1	KN motif and ankyrin repeat domains 1
KCNA1	ENST00000382545.3	potassium voltage-gated channel, shaker-related subfamily, member 1 (episodic ataxia with myokymia)
KCNK10	ENST00000340700.5	potassium channel, subfamily K, member 10
KCNQ5	ENST00000370398.1	potassium voltage-gated channel, KQT-like subfamily, member 5
KDSR	ENST00000406396.3	3-ketodihydrosphingosine reductase
KLF7	ENST00000309446.6	Kruppel-like factor 7 (ubiquitous)
KMT2A	ENST00000534358.1	lysine (K)-specific methyltransferase 2A
KMT2C	ENST00000262189.6	lysine (K)-specific methyltransferase 2C
KPNA3	ENST00000261667.3	karyopherin alpha 3 (importin alpha 4)
LATS2	ENST00000382592.4	large tumor suppressor kinase 2
LDLRAD4	ENST00000399848.3	low density lipoprotein receptor class A domain containing 4
LRP6	ENST00000261349.4	low density lipoprotein receptor-related protein 6
LRRK1	ENST00000388948.3	leucine-rich repeat kinase 1
LRRN3	ENST00000422987.3	leucine rich repeat neuronal 3
MALSU1	ENST00000466681.1	mitochondrial assembly of ribosomal large subunit 1
MAP7	ENST00000354570.3	microtubule-associated protein 7
MARCH5	ENST00000358935.2	membrane-associated ring finger (C3HC4) 5
MBNL2	ENST00000345429.6	muscleblind-like splicing regulator 2
MIF4GD	ENST00000578305.1	MIF4G domain containing
MIPOL1	ENST00000327441.7	mirror-image polydactyly 1
NAA15	ENST00000296543.5	N(alpha)-acetyltransferase 15, NatA auxiliary subunit
NAV1	ENST00000295624.6	neuron navigator 1
NFATC3	ENST00000329524.4	nuclear factor of activated T-cells, cytoplasmic, calcineurin-dependent 3
NFE2L1	ENST00000585291.1	nuclear factor, erythroid 2-like 1
NKD1	ENST00000268459.3	naked cuticle homolog 1 (Drosophila)
NRP2	ENST00000360409.3	neuropilin 2
NUFIP2	ENST00000225388.4	nuclear fragile X mental retardation protein interacting protein 2
OMG	ENST00000247271.4	oligodendrocyte myelin glycoprotein
PABPC1L	ENST00000537323.1	poly(A) binding protein, cytoplasmic 1-like
PAM	ENST00000438793.3	peptidylglycine alpha-amidating monooxygenase
PANK1	ENST00000322191.6	pantothenate kinase 1
PARD6B	ENST00000371610.2	par-6 family cell polarity regulator beta
PBX3	ENST00000342287.5	pre-B-cell leukemia homeobox 3
PCDH17	ENST00000377918.3	protocadherin 17
PCDHA1	ENST00000504120.2	protocadherin alpha 1
PCDHA10	ENST00000307360.5	protocadherin alpha 10
PCDHA11	ENST00000398640.2	protocadherin alpha 11
PCDHA12	ENST00000398631.2	protocadherin alpha 12
PCDHA13	ENST00000289272.2	protocadherin alpha 13
PCDHA2	ENST00000526136.1	protocadherin alpha 2
PCDHA3	ENST00000522353.2	protocadherin alpha 3
PCDHA4	ENST00000530339.1	protocadherin alpha 4
PCDHA5	ENST00000529859.1	protocadherin alpha 5
PCDHA6	ENST00000529310.1	protocadherin alpha 6
PCDHA7	ENST00000525929.1	protocadherin alpha 7
PCDHA8	ENST00000531613.1	protocadherin alpha 8
PCDHA9	ENST00000532602.1	protocadherin alpha 9
PCDHAC1	ENST00000253807.2	protocadherin alpha subfamily C, 1
PCDHAC2	ENST00000289269.5	protocadherin alpha subfamily C, 2
PDCD4	ENST00000280154.7	programmed cell death 4 (neoplastic transformation inhibitor)
PDIA6	ENST00000272227.3	protein disulfide isomerase family A, member 6
PDPK1	ENST00000441549.3	3-phosphoinositide dependent protein kinase-1
PHF19	ENST00000373896.3	PHD finger protein 19
PIAS1	ENST00000249636.6	protein inhibitor of activated STAT, 1
PID1	ENST00000392054.3	phosphotyrosine interaction domain containing 1
PIK3R1	ENST00000521381.1	phosphoinositide-3-kinase, regulatory subunit 1 (alpha)
PLEKHA5	ENST00000429027.2	pleckstrin homology domain containing, family A member 5
PLXNA1	ENST00000393409.2	plexin A1
POTEG	ENST00000409832.3	POTE ankyrin domain family, member G
POTEM	ENST00000551509.1	POTE ankyrin domain family, member M
PPAP2A	ENST00000264775.5	phosphatidic acid phosphatase type 2A
PPAP2B	ENST00000371250.3	phosphatidic acid phosphatase type 2B
PPM1A	ENST00000395076.4	protein phosphatase, Mg2+/Mn2+ dependent, 1A
PRKAR2A	ENST00000265563.8	protein kinase, cAMP-dependent, regulatory, type II, alpha
PTPN4	ENST00000263708.2	protein tyrosine phosphatase, non-receptor type 4 (megakaryocyte)
PTPRJ	ENST00000418331.2	protein tyrosine phosphatase, receptor type, J
RAB10	ENST00000264710.4	RAB10, member RAS oncogene family
RAB35	ENST00000534951.1	RAB35, member RAS oncogene family
RAB40A	ENST00000372633.1	RAB40A, member RAS oncogene family
RAB40AL	ENST00000218249.5	RAB40A, member RAS oncogene family-like
RAF1	ENST00000251849.4	v-raf-1 murine leukemia viral oncogene homolog 1
RAP2C	ENST00000342983.2	RAP2C, member of RAS oncogene family
RAPGEF2	ENST00000264431.4	Rap guanine nucleotide exchange factor (GEF) 2
RARB	ENST00000437042.2	retinoic acid receptor, beta
RCOR3	ENST00000367005.4	REST corepressor 3
RECK	ENST00000377966.3	reversion-inducing-cysteine-rich protein with kazal motifs
RFWD2	ENST00000367669.3	ring finger and WD repeat domain 2, E3 ubiquitin protein ligase
RNF217	ENST00000521654.2	ring finger protein 217
RPS6KA3	ENST00000379565.3	ribosomal protein S6 kinase, 90kDa, polypeptide 3
RREB1	ENST00000379938.2	ras responsive element binding protein 1
RSF1	ENST00000308488.6	remodeling and spacing factor 1
RSPO3	ENST00000356698.4	R-spondin 3
RUNX1	ENST00000344691.4	runt-related transcription factor 1
SCN1A	ENST00000423058.2	sodium channel, voltage-gated, type I, alpha subunit
SCN8A	ENST00000354534.6	sodium channel, voltage gated, type VIII, alpha subunit
SCOC	ENST00000608372.1	short coiled-coil protein
SEMA3A	ENST00000265362.4	sema domain, immunoglobulin domain (Ig), short basic domain, secreted, (semaphorin) 3A
SESN1	ENST00000436639.2	sestrin 1
SGK1	ENST00000367858.5	serum/glucocorticoid regulated kinase 1
SHOX	ENST00000381578.1	short stature homeobox
SIAH1	ENST00000380006.2	siah E3 ubiquitin protein ligase 1
SIX5	ENST00000560168.1	SIX homeobox 5
SLC37A2	ENST00000298280.5	solute carrier family 37 (glucose-6-phosphate transporter), member 2
SLC5A3	ENST00000381151.3	solute carrier family 5 (sodium/myo-inositol cotransporter), member 3
SLC5A3	ENST00000608209.1	sodium/myo-inositol cotransporter
SMS	ENST00000404933.2	spermine synthase
SMURF2	ENST00000262435.9	SMAD specific E3 ubiquitin protein ligase 2
SNAP25	ENST00000254976.2	synaptosomal-associated protein, 25kDa
SNX13	ENST00000428135.3	sorting nexin 13
SOCS5	ENST00000306503.5	suppressor of cytokine signaling 5
SOCS6	ENST00000397942.3	suppressor of cytokine signaling 6
SOS2	ENST00000216373.5	son of sevenless homolog 2 (Drosophila)
SRPR	ENST00000332118.6	signal recognition particle receptor (docking protein)
STK40	ENST00000359297.2	serine/threonine kinase 40
SYNJ1	ENST00000357345.3	synaptojanin 1
TAOK1	ENST00000261716.3	TAO kinase 1
TASP1	ENST00000337743.4	taspase, threonine aspartase, 1
TCF3	ENST00000262965.5	transcription factor 3
TFAP2D	ENST00000008391.3	transcription factor AP-2 delta (activating enhancer binding protein 2 delta)
TMEM161B	ENST00000506536.1	transmembrane protein 161B
TRPM3	ENST00000377111.2	transient receptor potential cation channel, subfamily M, member 3
TTC14	ENST00000412756.2	tetratricopeptide repeat domain 14
UBE4B	ENST00000343090.6	ubiquitination factor E4B
UBR3	ENST00000272793.5	ubiquitin protein ligase E3 component n-recognin 3 (putative)
USP12	ENST00000282344.6	ubiquitin specific peptidase 12
USP42	ENST00000306177.5	ubiquitin specific peptidase 42
USP7	ENST00000344836.4	ubiquitin specific peptidase 7 (herpes virus-associated)
VAPB	ENST00000475243.1	VAMP (vesicle-associated membrane protein)-associated protein B and C
VPS4A	ENST00000254950.11	vacuolar protein sorting 4 homolog A (S. cerevisiae)
WAPAL	ENST00000298767.5	wings apart-like homolog (Drosophila)
WIPI2	ENST00000288828.4	WD repeat domain, phosphoinositide interacting 2
WNT10B	ENST00000407467.1	wingless-type MMTV integration site family, member 10B
WNT7A	ENST00000285018.4	wingless-type MMTV integration site family, member 7A
XPO7	ENST00000252512.9	exportin 7
ZBTB43	ENST00000449886.1	zinc finger and BTB domain containing 43
ZC2HC1A	ENST00000263849.4	zinc finger, C2HC-type containing 1A
ZFHX4	ENST00000521891.2	zinc finger homeobox 4
ZNF367	ENST00000375256.4	zinc finger protein 367
ZNRF2	ENST00000323037.4	zinc and ring finger 2
ZRANB1	ENST00000359653.4	zinc finger, RAN-binding domain containing 1

## Sheet: Table S3
Target Score	Gene Symbol	Gene Description
100	PPAP2B	phosphatidic acid phosphatase type 2B
100	MFN2	mitofusin 2
100	MOB4	MOB family member 4, phocein
100	PTPRR	protein tyrosine phosphatase, receptor type, R
100	NF1	neurofibromin 1
100	STRADB	STE20-related kinase adaptor beta
100	AKT3	v-akt murine thymoma viral oncogene homolog 3 (protein kinase B, gamma)
100	TACC1	transforming, acidic coiled-coil containing protein 1
100	SLC12A2	solute carrier family 12 (sodium/potassium/chloride transporters), member 2
100	MAPK8	mitogen-activated protein kinase 8
100	PAPPA	pregnancy-associated plasma protein A, pappalysin 1
100	CLDN12	claudin 12
100	CCNE1	cyclin E1
99	VAT1	vesicle amine transport protein 1 homolog (T. californica)
99	TTC39A	tetratricopeptide repeat domain 39A
99	MAP3K4	mitogen-activated protein kinase kinase kinase 4
99	RNF10	ring finger protein 10
99	USP25	ubiquitin specific peptidase 25
99	MYT1L	myelin transcription factor 1-like
99	KL	klotho
99	UBE4B	ubiquitination factor E4B
99	TLK1	tousled-like kinase 1
99	PLEKHA5	pleckstrin homology domain containing, family A member 5
99	ZFHX4	zinc finger homeobox 4
99	STXBP3	syntaxin binding protein 3
99	RAB9B	RAB9B, member RAS oncogene family
99	ERLIN2	ER lipid raft associated 2
99	BAIAP2	BAI1-associated protein 2
99	RICTOR	RPTOR independent companion of MTOR, complex 2
99	CDK17	cyclin-dependent kinase 17
99	NELF	nasal embryonic LHRH factor
99	MTMR3	myotubularin related protein 3
99	DPH3	DPH3, KTI11 homolog (S. cerevisiae)
99	ETNK1	ethanolamine kinase 1
99	SLIT2	slit homolog 2 (Drosophila)
99	C8H1ORF21	chromosome 8 open reading frame, human C1orf21
98	TSPAN5	tetraspanin 5
98	DDX3X	DEAD (Asp-Glu-Ala-Asp) box polypeptide 3, X-linked
98	LYPLA2	lysophospholipase II
98	SMURF1	SMAD specific E3 ubiquitin protein ligase 1
98	HELZ	helicase with zinc finger
98	FAM189A1	family with sequence similarity 189, member A1
98	KIF5C	kinesin family member 5C
98	SALL1	sal-like 1 (Drosophila)
98	H6PD	hexose-6-phosphate dehydrogenase (glucose 1-dehydrogenase)
98	CNOT6L	CCR4-NOT transcription complex, subunit 6-like
98	SNX16	sorting nexin 16
98	DHX35	DEAH (Asp-Glu-Ala-His) box polypeptide 35
98	SLC25A42	solute carrier family 25, member 42
98	RBBP6	retinoblastoma binding protein 6
98	SMCR7L	Smith-Magenis syndrome chromosome region, candidate 7-like
98	KLHL18	kelch-like 18 (Drosophila)
98	KIAA0930	KIAA0930
98	CLOCK	clock homolog (mouse)
97	PTPN14	protein tyrosine phosphatase, non-receptor type 14
97	SOCS6	suppressor of cytokine signaling 6
97	CAMSAP1	calmodulin regulated spectrin-associated protein 1
97	C6H10ORF46	chromosome 6 open reading frame, human C10orf46
97	PAFAH1B1	platelet-activating factor acetylhydrolase 1b, regulatory subunit 1 (45kDa)
97	UBASH3B	ubiquitin associated and SH3 domain containing B
97	PHC3	polyhomeotic homolog 3 (Drosophila)
97	SEC24A	SEC24 family, member A (S. cerevisiae)
97	CDCA4	cell division cycle associated 4
97	PHF19	PHD finger protein 19
97	RASAL2	RAS protein activator like 2
97	SNAP47	synaptosomal-associated protein, 47kDa
97	CHD2	chromodomain helicase DNA binding protein 2
97	SYNRG	synergin, gamma
97	LOC425441	electroneutral sodium bicarbonate exchanger 1-like
97	RASSF8	Ras association (RalGDS/AF-6) domain family (N-terminal) member 8
97	ZMAT3	zinc finger, matrin-type 3
97	IPO7	importin 7
97	RECK	reversion-inducing-cysteine-rich protein with kazal motifs
97	ATP6V1B2	ATPase, H+ transporting, lysosomal 56/58kDa, V1 subunit B2
97	BTRC	beta-transducin repeat containing
97	ULK1	unc-51-like kinase 1 (C. elegans)
97	EZH1	enhancer of zeste homolog 1 (Drosophila)
97	SUZ12	suppressor of zeste 12 homolog (Drosophila)
97	SOS2	son of sevenless homolog 2 (Drosophila)
97	RGS8	regulator of G-protein signaling 8
97	OSBPL3	oxysterol binding protein-like 3
97	N4BP1	NEDD4 binding protein 1
97	UHRF1BP1	UHRF1 binding protein 1
96	EXOC6B	exocyst complex component 6B
96	TMEM55A	transmembrane protein 55A
96	FAM123B	family with sequence similarity 123B
96	C20H20ORF4	chromosome 20 open reading frame, human C20orf4
96	RBM6	RNA binding motif protein 6
96	TMPRSS11E	transmembrane protease, serine 11E
96	RCOR3	REST corepressor 3
96	ARHGDIA	Rho GDP dissociation inhibitor (GDI) alpha
96	PANX1	pannexin 1
96	MTMR4	myotubularin related protein 4
96	DYNC1I1	dynein, cytoplasmic 1, intermediate chain 1
96	STOX2	storkhead box 2
96	WASL	Wiskott-Aldrich syndrome-like
96	WIPI2	WD repeat domain, phosphoinositide interacting 2
96	PISD	phosphatidylserine decarboxylase
96	MOBKL2B	MOB1, Mps One Binder kinase activator-like 2B (yeast)
96	WEE1	WEE1 homolog (S. pombe)
96	ARL3	ADP-ribosylation factor-like 3
96	BAALC	brain and acute leukemia, cytoplasmic
95	PTPRB	protein tyrosine phosphatase, receptor type, B
95	SLC20A2	solute carrier family 20 (phosphate transporter), member 2
95	HLCS	holocarboxylase synthetase (biotin-(proprionyl-CoA-carboxylase (ATP-hydrolysing)) ligase)
95	PHLPP2	PH domain and leucine rich repeat protein phosphatase 2
95	ALS2CL	ALS2 C-terminal like
95	CPEB3	cytoplasmic polyadenylation element binding protein 3
95	KPNA6	karyopherin alpha 6 (importin alpha 7)
95	TOLLIP	toll interacting protein
95	DPP9	dipeptidyl-peptidase 9
95	GOLT1B	golgi transport 1B
95	LOC769717	PKHD domain-containing transmembrane protein C17orf101-like
95	KLC4	kinesin light chain 4
95	KIAA0226	KIAA0226
95	USP3	ubiquitin specific peptidase 3
95	RNF138	ring finger protein 138, E3 ubiquitin protein ligase
94	SERBP1	SERPINE1 mRNA binding protein 1
94	TOMM34	translocase of outer mitochondrial membrane 34
94	ANKRD40	ankyrin repeat domain 40
94	NXPE3	neurexophilin and PC-esterase domain family, member 3
94	IL1RL1	interleukin 1 receptor-like 1
94	USP42	ubiquitin specific peptidase 42
94	CPD	carboxypeptidase D
94	GRAMD3	GRAM domain containing 3
94	PPM1K	protein phosphatase, Mg2+/Mn2+ dependent, 1K
94	GORASP1	golgi reassembly stacking protein 1, 65kDa
94	IST1	increased sodium tolerance 1 homolog (yeast)
94	C5H14ORF37	chromosome 5 open reading frame, human C14orf37
94	CHD6	chromodomain helicase DNA binding protein 6
94	TBL1XR1	transducin (beta)-like 1 X-linked receptor 1
94	NUDT4	nudix (nucleoside diphosphate linked moiety X)-type motif 4
94	HSPA4L	heat shock 70kDa protein 4-like
94	FAM110C	family with sequence similarity 110, member C
94	JAKMIP3	Janus kinase and microtubule interacting protein 3
93	SIAH1	seven in absentia homolog 1 (Drosophila)
93	CLDND1	claudin domain containing 1
93	WDYHV1	WDYHV motif containing 1
93	DYNLT3	dynein, light chain, Tctex-type 3
93	SSFA2	sperm specific antigen 2
93	SLITRK6	SLIT and NTRK-like family, member 6
93	PNISR	PNN-interacting serine/arginine-rich protein
93	KBTBD2	kelch repeat and BTB (POZ) domain containing 2
93	IHH	Indian hedgehog
93	MED26	mediator complex subunit 26
93	SESN1	sestrin 1
93	PLEKHC1	pleckstrin homology domain containing, family C (with FERM domain) member 1
93	TAB3	TGF-beta activated kinase 1/MAP3K7 binding protein 3
92	ZNF650	zinc finger protein 650
92	YWHAH	tyrosine 3-monooxygenase/tryptophan 5-monooxygenase activation protein, eta polypeptide
92	IDH3A	isocitrate dehydrogenase 3 (NAD+) alpha
92	CPEB2	cytoplasmic polyadenylation element binding protein 2
92	ZDHHC21	zinc finger, DHHC-type containing 21
92	DNAJC6	DnaJ (Hsp40) homolog, subfamily C, member 6
92	SELO	selenoprotein O
92	USP31	ubiquitin specific peptidase 31
92	ZBTB40	zinc finger and BTB domain containing 40
92	ICA1	islet cell autoantigen 1, 69kDa
92	FOPNL	FGFR1OP N-terminal like
92	MEOX2	mesenchyme homeobox 2
92	SEH1L	SEH1-like (S. cerevisiae)
92	CD164	CD164 molecule, sialomucin
92	IL31RA	interleukin 31 receptor A
91	MPRIP	myosin phosphatase Rho interacting protein
91	TMEM86A	transmembrane protein 86A
91	CASK	calcium/calmodulin-dependent serine protein kinase (MAGUK family)
91	SEMA6D	sema domain, transmembrane domain (TM), and cytoplasmic domain, (semaphorin) 6D
91	USPL1	ubiquitin specific peptidase like 1
91	GLUD1	glutamate dehydrogenase 1
91	FAM78A	family with sequence similarity 78, member A
91	PLXNA2	plexin A2
91	SPSB4	splA/ryanodine receptor domain and SOCS box containing 4
91	MRM1	mitochondrial rRNA methyltransferase 1 homolog (S. cerevisiae)
91	HOXA3	homeobox A3
91	LRP6	low density lipoprotein receptor-related protein 6
91	BTAF1	BTAF1 RNA polymerase II, B-TFIID transcription factor-associated, 170kDa (Mot1 homolog, S. cerevisiae)
91	CCNT2	cyclin T2
91	TBPL1	TBP-like 1
90	INSR	insulin receptor
90	LRIG1	leucine-rich repeats and immunoglobulin-like domains 1
90	LOC428586	mitogen-activated protein kinase kinase kinase MLK4-like
90	MTHFR	methylenetetrahydrofolate reductase (NAD(P)H)
90	ASTN1	astrotactin 1
90	MAGI3	membrane associated guanylate kinase, WW and PDZ domain containing 3
90	C8H1ORF9	chromosome 8 open reading frame, human C1orf9
90	DDI2	DNA-damage inducible 1 homolog 2 (S. cerevisiae)
90	TFDP2	transcription factor Dp-2 (E2F dimerization partner 2)
90	RFFL	ring finger and FYVE-like domain containing E3 ubiquitin protein ligase
90	ANKS1A	ankyrin repeat and sterile alpha motif domain containing 1A
90	AVL9	AVL9 homolog (S. cerevisiase)
90	MAT1A	methionine adenosyltransferase I, alpha
90	GRM7	glutamate receptor, metabotropic 7
90	ZHX1	zinc fingers and homeoboxes 1
90	ZCCHC6	zinc finger, CCHC domain containing 6
90	SPPL2B	signal peptide peptidase like 2B
90	SMCR8	Smith-Magenis syndrome chromosome region, candidate 8
90	DSEL	dermatan sulfate epimerase-like
90	LOC100858827	cAMP-dependent protein kinase type II-alpha regulatory subunit-like
90	MAPK1IP1L	chromosome 14 open reading frame 32
90	LRRC32	leucine rich repeat containing 32
90	NBR1	neighbor of BRCA1 gene 1
90	CNTNAP1	contactin associated protein 1
89	PIM3	pim-3 oncogene
89	PPM1E	protein phosphatase, Mg2+/Mn2+ dependent, 1E
89	ATP13A3	ATPase type 13A3
89	PDPK1	3-phosphoinositide dependent protein kinase-1
89	JPH1	junctophilin 1
89	LOC100859653	6-phosphofructo-2-kinase/fructose-2,6-biphosphatase 4-like
89	DLL4	delta-like 4 (Drosophila)
89	CUL2	cullin 2
89	LOC422295	uncharacterized LOC422295
89	DHDDS	dehydrodolichyl diphosphate synthase
89	MAP3K2	mitogen-activated protein kinase kinase kinase 2
89	KCNIP1	Kv channel interacting protein 1
89	SNRK	SNF related kinase
89	LGI2	leucine-rich repeat LGI family, member 2
89	RFX3	regulatory factor X, 3 (influences HLA class II expression)
89	SVEP1	sushi, von Willebrand factor type A, EGF and pentraxin domain containing 1
89	RELN	reelin
89	ATXN2	ataxin 2
89	DAGLA	diacylglycerol lipase, alpha
89	ANKIB1	ankyrin repeat and IBR domain containing 1
89	FEZ2	fasciculation and elongation protein zeta 2 (zygin II)
88	UGGT1	UDP-glucose glycoprotein glucosyltransferase 1
88	LPPR4	lipid phosphate phosphatase-related protein type 4
88	SCOC	short coiled-coil protein
88	BSDC1	BSD domain containing 1
88	ARHGAP20	Rho GTPase activating protein 20
88	SGK1	serum/glucocorticoid regulated kinase 1
88	MAP1A	microtubule-associated protein 1A
88	POT1	protection of telomeres 1 homolog (S. pombe)
88	C2H3ORF23	chromosome 2 open reading frame, human C3orf23
88	ENC1	ectodermal-neural cortex 1 (with BTB-like domain)
88	EMC2	ER membrane protein complex subunit 2
88	AIFM2	apoptosis-inducing factor, mitochondrion-associated, 2
88	FAT4	FAT tumor suppressor homolog 4 (Drosophila)
88	PI4K2A	phosphatidylinositol 4-kinase type 2 alpha
88	ARHGAP19	Rho GTPase activating protein 19
88	C15H12orf51	chromosome 15 open reading frame, human C12orf51
88	FOXN2	forkhead box N2
88	NANP	N-acetylneuraminic acid phosphatase
88	UHMK1	U2AF homology motif (UHM) kinase 1
87	HPSE2	heparanase 2
87	HIC2	hypermethylated in cancer 2
87	PLXNA1	plexin A1
87	SPTLC1	serine palmitoyltransferase, long chain base subunit 1
87	EPHA1	EPH receptor A1
87	CAPZA2	capping protein (actin filament) muscle Z-line, alpha 2
87	COPS2	COP9 constitutive photomorphogenic homolog subunit 2 (Arabidopsis)
87	TP53INP2	tumor protein p53 inducible nuclear protein 2
87	LOC100858824	toll-like receptor 2 type-1-like
87	CCDC28A	coiled-coil domain containing 28A
87	RARB	retinoic acid receptor, beta
87	TGFBR3	transforming growth factor, beta receptor III
86	SMAD7B	TGF-beta signal pathway antagonist Smad7
86	SMAD7	SMAD family member 7
86	HIP1	huntingtin interacting protein 1
86	YWHAQ	tyrosine 3-monooxygenase/tryptophan 5-monooxygenase activation protein, theta polypeptide
86	TAF8	TAF8 RNA polymerase II, TATA box binding protein (TBP)-associated factor, 43kDa
86	FDFT1	farnesyl-diphosphate farnesyltransferase 1
86	LOC427665	chemokine-like receptor 1-like
86	KLHL3	kelch-like 3 (Drosophila)
86	PQLC1	PQ loop repeat containing 1
86	USP14	ubiquitin specific peptidase 14 (tRNA-guanine transglycosylase)
86	FAM64A	family with sequence similarity 64, member A
86	CCNY	cyclin Y
86	42434	membrane-associated ring finger (C3HC4) 5
86	GTF3C4	general transcription factor IIIC, polypeptide 4, 90kDa
86	RNF111	ring finger protein 111
85	LOC101751186	uncharacterized LOC101751186
85	CHAC1	ChaC, cation transport regulator homolog 1 (E. coli)
85	PELI2	pellino homolog 2 (Drosophila)
85	ITPR2	inositol 1,4,5-trisphosphate receptor, type 2
85	RNF114	ring finger protein 114
85	LATS2	LATS, large tumor suppressor, homolog 2 (Drosophila)
85	RPP14	ribonuclease P/MRP 14kDa subunit
85	DEF8	differentially expressed in FDCP 8 homolog (mouse)
85	LOC100859707	interleukin-2 receptor subunit beta-like
85	CSDE1	cold shock domain containing E1, RNA-binding
85	SLC46A3	solute carrier family 46, member 3
85	NAT8L	N-acetyltransferase 8-like (GCN5-related, putative)
85	TTC39B	tetratricopeptide repeat domain 39B
84	SOX6	SRY (sex determining region Y)-box 6
84	PHKA1	phosphorylase kinase, alpha 1 (muscle)
84	MAP7	microtubule-associated protein 7
84	FZD3	frizzled family receptor 3
84	PTH	parathyroid hormone
84	TOR1AIP2	torsin A interacting protein 2
84	CHIC1	cysteine-rich hydrophobic domain 1
84	C12H3ORF14	chromosome 12 open reading frame, human C3orf14
84	EPB41L4B	erythrocyte membrane protein band 4.1 like 4B
84	SCAF11	SR-related CTD-associated factor 11
84	TMEM38A	transmembrane protein 38A
84	MAN1A2	mannosidase, alpha, class 1A, member 2
84	C9ORF58	allograft inflammatory factor 1-like
84	C14ORF80	chromosome 8 open reading frame, human C14orf80
84	UBN1	ubinuclein 1
84	ARHGAP32	Rho GTPase activating protein 32
84	VPS4A	vacuolar protein sorting 4 homolog A (S. cerevisiae)
84	DSCR3	Down syndrome critical region gene 3
84	ZER1	zer-1 homolog (C. elegans)
83	TMTC2	transmembrane and tetratricopeptide repeat containing 2
83	MCAT	malonyl CoA:ACP acyltransferase (mitochondrial)
83	FAM190A	family with sequence similarity 190, member A
83	UEVLD	UEV and lactate/malate dehyrogenase domains
83	EDA	ectodysplasin A
83	RNF34	ring finger protein 34, E3 ubiquitin protein ligase
83	TNFAIP3	tumor necrosis factor, alpha-induced protein 3
83	SNX24	sorting nexin 24
83	CERS5	ceramide synthase 5
83	COL4A3BP	collagen, type IV, alpha 3 (Goodpasture antigen) binding protein
83	RAPGEF6	Rap guanine nucleotide exchange factor (GEF) 6
83	NKD1	naked cuticle homolog 1 (Drosophila)
83	RORA	RAR-related orphan receptor A
83	RAPH1	Ras association (RalGDS/AF-6) and pleckstrin homology domains 1
83	PCDH9	protocadherin 9
83	C5H15ORF57	chromosome 5 open reading frame, human C15orf57
83	AGPAT9	1-acylglycerol-3-phosphate O-acyltransferase 9
82	PRKG1	protein kinase, cGMP-dependent, type I
82	TMTC1	transmembrane and tetratricopeptide repeat containing 1
82	PDIK1L	PDLIM1 interacting kinase 1 like
82	IARS	isoleucyl-tRNA synthetase
82	KPNA1	karyopherin alpha 1 (importin alpha 5)
82	TXNRD3	thioredoxin reductase 3
82	DENND6A	family with sequence similarity 116, member A
82	VSTM2A	V-set and transmembrane domain containing 2A
82	MOBKL1A	MOB1, Mps One Binder kinase activator-like 1A (yeast)
82	NUP50	nucleoporin 50kDa
82	TRIM29	tripartite motif-containing 29
82	ATP6V1A	ATPase, H+ transporting, lysosomal 70kDa, V1 subunit A
82	NIN	ninein (GSK3B interacting protein)
82	PTPRT	protein tyrosine phosphatase, receptor type, T
82	MLF2	myeloid leukemia factor 2
82	PPP2R5C	protein phosphatase 2, regulatory subunit B', gamma
82	HVCN1	hydrogen voltage-gated channel 1
81	ACBD5	acyl-CoA binding domain containing 5
81	PRRC2C	proline-rich coiled-coil 2C
81	CRKL	v-crk sarcoma virus CT10 oncogene homolog-like
81	SLC25A43	solute carrier family 25, member 43
81	ZDHHC15	zinc finger, DHHC-type containing 15
81	LOC100858268	E3 ubiquitin-protein ligase RNF216-like
81	TMEM194A	transmembrane protein 194A
81	LOC100859242	large neutral amino acids transporter small subunit 1-like
81	MYO7B	myosin VIIB
81	ARHGAP5	Rho GTPase activating protein 5
81	IBA57	IBA57, iron-sulfur cluster assembly homolog (S. cerevisiae)
81	EIF2C1	eukaryotic translation initiation factor 2C, 1
81	SRPR	signal recognition particle receptor (docking protein)
80	WDR37	WD repeat domain 37
80	RBM33	RNA binding motif protein 33
80	YIPF6	Yip1 domain family, member 6
80	DOCK11	dedicator of cytokinesis 11
80	LOC771207	pyridoxal phosphate phosphatase-like
80	MPHOSPH9	M-phase phosphoprotein 9
80	XK	X-linked Kx blood group (McLeod syndrome)
80	GK	glycerol kinase
80	LOC416639	UPF0472 protein C16orf72 homolog
80	SEC16A	SEC16 homolog A (S. cerevisiae)
80	CCDC85C	coiled-coil domain containing 85C
80	BAG5	BCL2-associated athanogene 5
80	ANKFY1	ankyrin repeat and FYVE domain containing 1
80	SWAP70	SWAP switching B-cell complex 70kDa subunit
80	TMEM120B	transmembrane protein 120B
